# Supplementary material for: Children and adolescents with overweight or obesity exhibit poor cardiorespiratory performance and elevated energy expenditure during an exercise task
Source: PLoS One. 2025 Jul 8;20(7):e0327875. doi: 10.1371/journal.pone.0327875 (PMC12237028; doi:10.1371/journal.pone.0327875)
Supplement: S1 Data — (XLSX) [file pone.0327875.s001.xlsx]

## Sheet: Sheet
ID	Nutricional state	Systolic Blood Pressure1	Systolic Blood Pressure2	Distolic Blood Pressure1	Diastolic Blood Pressure2	Handgrip1_kg (1 decimal)	Handgrip2_kg (1 decimal)	Heart rate Rest_bpm	Heart rate Rest_Steptest_min1	Heart rate Rest_Steptest_min2	Heart rate Rest_Steptest_min3	Heart rate Rest_Steptest_Recovery_min1	Heart rate Rest_Steptest_Recovery_min3	Heart rate Rest_Steptest_Recovery_min5	RPE	Heart rate Rest_bpm	Heart rate Rest_Steptest_min1	Heart rate Rest_Steptest_min2	Heart rate Rest_Steptest_min3	Heart rate Rest_Steptest_Recovery_min1	Heart rate Rest_Steptest_Recovery_min3	Heart rate Rest_Steptest_Recovery_min5	RPE	VO2 absol_Steptest	Energy Expenditure_kcal/min	VO2max Abs	VE	VO2 at VT1	VO2 rel at VT1	VO2 Abs at VT1	KCAL/min	VO2 Abs at VT2
1	3	108	110	70	78	144	151	95	117	162	172	140	112	107	3	107	157	170	179	142	118	91	5	1408	7.04	2572	6367	2182	21.82	1259.01	6.29507	2407
2	2	121	119	82	81	145	145	78	164	173	151	141	104	102	6	91	141	162	171	123	91	93	4	1360	6.8	272	7798	2136	21.36	1074.41	5.37204	2486
3	3	124	120	86	80	86	8699999999999999	111	173	180	189	151	132	141	4	129	172	196	200	160	142	139	7	1388	6.94	1876	571	1642	16.42	1220.01	6.10003	1935
4	3	112	118	83	88	178	172	81	141	157	165	124	112	106	4	96	164	168	175	132	115	113	7	1896	9.48	2231	7594	2540	25.4	2161.54	10.8077	2868
5	3	104	105	68	74	189	183	88	164	178	189	141	116	110	6	92	149	185	193	132	117	111	7	2300	11.5	213	9072	1878	18.78	2035.75	10.1788	2133
6	3	104	110	74	76	229	218	84	142	168	182	146	120	116	5	89	168	183	184	144	130	118	7	1397	6.985	1815	6292	1492	14.92	1150.33	5.75166	1764
7	2	123	125	83	86	366	368	86	129	139	151	121	115	106	4	91	101	132	155	121	110	101	5	1364	6.82	2099	9353	2782	27.82	1816.65	9.08323	2863
8	3	125	126	73	71	229	251	72	152	166	170	121	115	106	4	101	121	165	181	162	131	111	6	2427	12.135	238	8020999999999999	1600	16	1636.8	8.184	2005
9	3	107	110	78	79	287	288	88	148	159	169	117	102	91	6	89	149	161	172	126	116	90	6	1848	9.24	2101	7542	1730	17.3	1518.94	7.5947	1964
10	1	94	99	78	76	102	116	89	112	129	149	138	116	101	5	94	115	131	150	138	115	94	4	504	2.52	1939	5087	1076	10.76	281.912	1.40956	1934
11	2	96	99	63	67	302	285	87	153	161	167	122	103	97	2	104	133	155	166	142	101	86	2	689	3.445	1254	7593000000000001	1370	13.7	756.24	3.7812	1452
12	3	124	121	76	79	281	27	72	124	140	161	118	103	102	2	81	123	139	150	130	112	100	2	2070	10.35	2226	8593000000000001	2415	24.15	2248.36	11.2418	2709
13	2	112	121	71	80	264	271	92	140	151	161	117	106	104	2	100	145	158	165	128	116	113	1	1619	8.095	2313	10006	2297	22.97	1610.2	8.05098	2646
14	2	113	115	70	73	489	408	71	122	128	126	96	92	91	2	76	117	132	131	106	97	89	2	1949	9.745	2825	11524	3053	30.53	2121.84	10.6092	3575
15	2	112	111	75	78	113	111	85	151	164	173	113	111	91	3	82	160	173	181	120	102	102	5	1586	7.93	2601	6594	2186	21.86	1324.72	6.62358	2392
16	3	107	110	66	65	259	275	72	123	127	135	71	70	73	4	78	125	133	138	76	72	72	4	1462	7.31	2812	6906999999999999	2736	27.36	1411.78	7.05888	2800
17	2	100	94	62	59	218	188	77	130	148	153	104	75	88	1	87	138	152	161	118	99	94	3	1596	7.98	28	5778	2132	21.32	1217.37	6.08686	2376
18	2	89	92	60	61	303	265	82	122	152	161	118	107	95	4	99	124	140	149	112	96	90	4	1633	8.165	2544	9218000000000000	2643	26.43	1694.16	8.47081	3389
19	3	117	112	69	61	217	19	77	159	174	180	138	119	110	8	81	154	170	173	146	117	112	6	2285	11.425	2309	6553	1722	17.22	1720.28	8.60139	1946
20	1	107	106	66	68	167	168	108	148	170	180	119	118	118	4	105	164	182	182	143	124	121	5	1162	5.81	295	805	1974	19.74	781.704	3.90852	2419
21	1	112	122	72	74	339	283	67	118	129	129	76	71	77	1	74	111	128	133	92	81	79	2	2629	13.145	3553	8411	2559	25.59	1893.66	9.4683	3096
22	3	110	116	69	78	132	156	98	166	172	184	141	119	121	6	101	165	175	186	136	129	121	7	1750	8.75	2536	8017	2326	23.26	1602.61	8.01307	2683
23	1	100	99	66	68	94	9	103	149	156	156	114	113	102	2	101	139	147	153	110	106	102	3	1008	5.04	4386	324	2283	22.83	520.524	2.60262	2917
24	2	110	108	65	65	205	191	82	132	139	146	100	84	93	6	81	134	145	149	110	90	93	4	1347	6.735	2694	6228	2374	23.74	1191.75	5.95874	2988
25	3	95	90	64	58	43	44	98	137	152	158	122	115	105	5	98	143	160	167	122	113	91	5	778	3.89	2103	4527	1812	18.12	674.064	3.37032	2187
26	3	107	104	69	71	149	129	95	132	149	155	101	98	98	1	98	141	158	162	113	102	98	2	1043	5.215	2175	5646	2082	20.82	941.064	4.70532	2601
27	2	94	101	66	61	71	65	106	132	152	152	137	130	123	9	101	150	150	158	135	118	105	3	248	1.24	1128	1962	613	6.13	135.473	0.677365	1851
28	3	102	111	63	61	163	196	74	135	144	147	94	86	78	1	77	136	142	145	83	81	75	1	2001	10.005	3281	1112	2974	29.74	1826.04	9.13018	3396
29	3	108	106	75	75	21	221	79	166	177	181	135	102	103	5	92	178	185	188	134	110	110	1	2377	11.885	2935	775	2098	20.98	1709.87	8.54935	2815
30	3	104	105	56	54	124	111	73	138	132	133	68	92	70	2	80	139	141	147	72	86	78	2	1298	6.49	3091	7373	3011	30.11	1279.67	6.39837	3900
31	3	123	119	68	67	294	246	75	128	142	152	124	100	83	5	90	133	151	162	112	91	90	3	2670	13.35	2543	1383	2182	21.82	2295.46	11.4773	2631
32	3	132	114	62	72	201	216	94	152	162	166	106	94	90	4	94	134	159	162	99	90	93	9	1900	9.5	3115	7436	2469	24.69	1520.9	7.60452	2755
33	2	113	108	82	77	257	272	72	134	145	157	123	111	89	2	84	145	160	168	124	101	99	4	1871	9.355	2834	7329000000000001	2301	23.01	1511.76	7.55879	2786
34	1	117	101	66	64	154	155	75	139	150	151	108	102	101	6	102	148	164	168	121	109	107	9	1408	7.04	3274	7034999999999999	2569	25.69	1104.67	5.52335	2939
35	3	101	110	60	61	111	122	100	130	124	133	95	87	100	0	84	129	127	124	85	81	80	9	963	4.815	2605	5908	2506	25.06	844.522	4.22261	4550
36	3	102	99	69	63	159	129	87	147	154	152	127	107	102	1	97	155	166	167	109	104	104	2	1386	6.93	308	7293000000000001	2681	26.81	1198.41	5.99203	2839
37	2	91	97	63	65	104	106	97	146	156	147	111	106	106	2	106	149	155	157	119	111	116	5	855	4.275	3053	5001	2927	29.27	807.852	4.03926	3212
38	3	101	96	64	59	279	256	68	135	138	138	85	79	76	1	71	132	145	140	96	78	79	4	1604	8.02	2587	8031	2284	22.84	1425.22	7.12608	3092
39	3	124	123	65	69	241	235	90	141	154	158	108	101	90	1	91	146	162	170	126	107	91	4	1848	9.24	2339	9328	2324	23.24	1840.61	9.20304	2842
40	1	109	102	73	62	294	274	79	135	148	153	122	92	90	5	92	141	154	161	123	108	96	1	1716	8.58	2859	6745999999999999	2230	22.3	1338	6.69	3002
41	2	107	93	63	66	216	236	78	142	155	161	136	119	97	4	90	148	161	167	125	98	98	5	1547	7.735	2667	8893000000000001	2189	21.89	1276.19	6.38094	2567
42	3	106	97	63	63	15	162	79	145	160	169	129	105	90	1	92	150	168	176	135	98	94	4	2218	11.09	2583	6579000000000001	1939	19.39	1650.09	8.25044	2021
43	3	109	111	67	66	112	124	87	143	147	152	97	95	87	5	88	142	150	156	97	102	96	6	1035	5.175	3044	5372	2699	26.99	939.252	4.69626	3079
44	1	94	93	63	63	179	152	85	139	149	157	115	95	91	3	89	150	161	165	116	102	89	4	1212	6.06	2955	6915000000000001	3416	34.16	1410.81	7.05404	3572
45	3	134	111	87	59	139	108	90	137	143	150	119	77	79	3	89	129	148	153	102	94	87	2	1963	9.815	3271	8755	2736	27.36	1641.6	8.208	3088
46	1	108	103	63	48	233	166	85	110	127	134	91	80	86	2	87	117	130	144	105	89	81	2	1474	7.37	289	972	2346	23.46	1201.15	6.00576	2711
47	3	104	107	67	65	235	158	88	135	150	163	115	96	87	3	97	155	167	178	122	110	104	4	1708	8.54	2711	8394	2339	23.39	1464.21	7.32107	2793
48	3	114	110	64	64	168	156	77	127	132	136	90	74	80	2	96	136	137	142	86	85	89	4	2090	10.45	3074	10495	2494	24.94	1688.44	8.44219	3141
49	3	95	99	56	61	139	136	86	153	154	159	129	88	90	2	95	154	170	168	122	97	100	3	848	4.24	257	4713	2650	26.5	877.15	4.38575	2868
50	3	111	105	61	61	172	132	79	120	127	133	91	80	87	5	91	123	120	134	85	83	79	1	1739	8.695	2898	7406	2174	21.74	1323.97	6.61983	2964
51	3	98	100	65	51	10	11	88	129	130	137	96	93	85	5	89	124	130	134	105	91	100	2	1230	6.15	3076	4871	2297	22.97	927.988	4.63994	2635
52	1	120	117	63	64	359	343	78	108	116	119	70	67	78	1	75	100	106	119	72	75	70	1	1720	8.6	2646	14725	2962	29.62	1937.15	9.68574	3688
53	2	116	109	60	67	142	126	100	151	161	164	129	117	113	2	102	154	168	178	135	121	112	3	1915	9.575	3346	8572	2390	23.9	1362.3	6.8115	3083
54	2	103	98	62	61	139	101	96	147	160	162	130	118	102	1	100	150	166	171	142	128	106	3	1451	7.255	2962	5447	2341	23.41	1142.41	5.71204	2948
55	3	106	96	68	60	108	9300000000000000	83	144	159	162	102	107	101	2	88	143	162	177	122	98	98	3	1522	7.61	3239	6675	2857	28.57	1499.92	7.49962	3220
56	2	123	121	74	72	342	315	87	138	148	155	129	123	100	2	100	147	152	166	132	120	107	4	1741	8.705	3225	8991	2537	25.37	1367.44	6.83721	3405
57	3	93	89	51	52	102	105	89	139	147	144	120	75	78	1	84	126	144	155	111	88	81	2	1235	6.175	2806	7148999999999999	2543	25.43	1118.92	5.5946	3106
58	2	113	114	66	66	125	128	93	145	164	169	134	115	110	3	95	133	158	160	140	121	79	4	1069	5.345	1303	6726000000000001	1150	11.5	644	3.22	1328
59	3	95	95	57	60	177	155	87	143	167	184	156	110	106	4	99	165	188	195	162	133	122	5	1176	5.88	1776	7237	1338	13.38	885.756	4.42878	1710
60	1	111	105	72	67	205	219	80	144	162	167	126	94	90	2	92	166	169	176	130	102	90	7	1058	5.29	2003	7061	1723	17.23	909.744	4.54872	1937
61	1	118	108	60	65	131	192	80	141	144	149	127	97	96	2	102	145	150	158	120	90	95	4	1194	5.97	2278	5399	1652	16.52	863.996	4.31998	2135
62	2	117	121	69	75	324	274	84	147	163	168	131	100	98	4	92	153	168	169	131	109	98	4	1324	6.62	1798	8663	2058	20.58	1514.69	7.57344	2466
63	2	93	97	64	64	234	221	97	149	165	171	143	127	129	4	125	165	174	179	136	117	114	4	1262	6.31	1842	7342	2524	25.24	1728.94	8.6447	2754
64	3	95	88	65	54	144	122	81	138	151	147	96	80	90	7	91	139	142	145	92	73	86	10	846	4.23	17625	4259	1750	17.5	840	4.2	2137
65	3	118	102	71	65	264	245	94	159	180	188	149	128	115	4	98	158	183	190	146	121	110	3	1568	7.84	1913	8126000000000001	1764	17.64	1508.22	7.5411	1843
66	1	88	101	62	58	151	166	102	127	134	135	108	116	109	4	101	123	134	137	118	112	98	7	560	2.8	1866	5499	2340	23.4	702	3.51	3488
67	1	104	102	57	58	111	9700000000000000	87	119	127	132	89	82	87	5	89	124	131	137	117	91	85	4	869	4.345	2482	4363	2374	23.74	830.9	4.1545	2365
68	1	84	90	56	50	111	9800000000000000	87	126	131	137	87	77	79	4	85	137	137	138	104	76	104	6	736	3.68	2725	4217	2507	25.07	676.89	3.38445	2622
69	1	99	99	66	67	16	19	89	133	140	143	101	115	98	5	103	144	146	145	99	112	103	5	1062	5.31	287	7608	2572	25.72	951.64	4.7582	3424
70	2	139	127	77	73	244	264	70	110	108	105	79	70	70	3	71	106	109	107	81	79	73	3	1315	6.575	2093	8109999999999999	1369	13.69	859.732	4.29866	2987
71	1	111	112	65	62	236	227	86	119	112	118	60	76	78	3	97	121	127	112	69	74	72	3	1163	5.815	2262	10108	1241	12.41	637.874	3.18937	3268
72	1	120	123	60	49	276	236	81	130	127	126	89	76	72	5	82	117	122	123	82	86	89	5	1313	6.565	2303	11295	2331	23.31	1328.67	6.64335	2917
73	1	118	118	75	69	203	203	81	143	157	162	110	96	91	2	90	159	169	175	123	103	96	2	1323	6.615	2401	9423	1889	18.89	1040.84	5.2042	2486
74	1	116	113	63	57	333	336	67	93	101	101	72	72	76	2	78	98	105	103	86	81	80	2	1343	6.715	2464	8289	2205	22.05	1201.73	6.00863	2354
75	2	109	108	60	56	198	195	88	119	127	128	98	86	91	5	89	125	135	133	102	94	86	5	1235	6.175	2174	8991	1239	12.39	703.752	3.51876	2382
76	1	110	111	60	54	38	412	80	124	133	125	88	86	81	5	78	126	137	126	90	107	90	0	1303	6.515	2361	102	3045	30.45	1680.84	8.4042	3567
77	2	131	120	66	58	226	224	73	120	122	123	80	84	82	0	91	117	123	124	81	80	81	0	1611	8.055	2174	9710000000000000	1690	16.9	1252.29	6.26145	2670
78	2	109	109	61	90	273	259	80	132	146	156	112	108	101	0	103	149	152	160	88	104	93	0	1378	6.89	2065	8051000000000001	1374	13.74	916.458	4.58229	2809
79	1	113	112	63	66	30	291	75	117	120	126	90	72	74	0	75	126	130	129	79	86	78	0	1318	6.59	2383	11849	2287	22.87	1264.71	6.32355	3028
80	2	122	116	70	70	308	278	55	101	108	106	61	56	53	1	53	105	109	116	63	59	59	2	1607	8.035	2359	11017	2005	20.05	1365.4	6.82702	3064
81	1	115	118	59	58	332	288	81	120	129	134	106	86	82	0	81	118	122	131	101	86	80	0	1501	7.505	2352	9687	1904	19.04	1214.75	6.07376	2672
82	3	121	113	57	60	355	359	67	119	126	129	81	85	81	2	92	120	126	134	96	86	77	4	2129	10.645	2301	10618	1809	18.09	1673.33	8.36662	2227
83	1	127	114	72	65	245	263	68	110	110	117	73	72	71	1	83	119	116	121	87	83	81	2	1526	7.63	2298	9991	1838	18.38	1220.43	6.10216	2775
84	1	114	113	60	62	269	21	76	117	118	117	70	72	80	1	81	123	130	127	76	73	77	1	1546	7.73	2256	10975	1759	17.59	1204.91	6.02457	2420
85	1	94	101	55	61	253	249	67	108	109	112	80	67	64	5	64	114	115	116	77	69	65	5	1436	7.18	2442	10045	1943	19.43	1142.48	5.71242	3068
86	2	120	120	60	63	197	192	57	111	109	109	67	63	64	0	67	112	115	116	80	78	70	5	1583	7.915	2394	8398	2658	26.58	1756.94	8.78469	3107
87	1	105	113	55	54	246	204	77	98	101	102	74	71	68	3	61	97	106	103	78	74	67	3	1257	6.285	2273	8975	1396	13.96	771.988	3.85994	2848
88	1	108	113	66	61	216	208	77	121	128	129	93	83	82	2	79	124	132	132	95	90	90	2	1119	5.595	2064	9402	2031	20.31	1100.8	5.50401	2699
89	2	113	112	64	63	314	337	88	144	152	152	106	104	95	1	90	152	169	163	119	118	100	2	1518	7.59	2216	8189	1883	18.83	1289.85	6.44927	2510
90	1	99	100	59	55	22	202	73	120	129	130	84	96	82	5	88	127	128	139	78	89	88	3	1265	6.325	272	8038	1916	19.16	890.94	4.4547	3137
91	1	85	85	55	56	205	176	82	124	136	152	92	78	76	3	78	134	149	161	123	93	78	4	1016	5.08	2247	7695999999999999	1566	15.66	707.832	3.53916	2053
92	1	117	105	68	67	199	202	109	152	156	157	127	108	109	0	110	154	153	162	120	115	104	1	879	4.395	2016	8206	1926	19.26	839.736	4.19868	2720
93	1	110	104	68	60	348	276	74	102	107	109	64	61	64	2	79	107	109	114	66	64	70	3	662	3.31	1072	116	2671	26.71	1648.01	8.24004	3144
94	2	108	108	64	61	32	254	66	104	103	112	60	64	72	1	87	113	115	119	67	64	59	2	618	3.09	1009	9968000000000000	1946	19.46	1190.95	5.95476	2802
95	1	101	98	72	65	195	183	74	145	157	166	124	100	97	3	72	132	148	155	104	87	80	4	353	1.765	7495	3486	1932	19.32	909.972	4.54986	2231
96	1	99	108	61	62	152	138	96	144	152	162	117	103	106	3	103	140	159	163	114	107	104	5	1056	5.28	2485	496	2490	24.9	1058.25	5.29125	3094
97	3	100	100	69	64	192	187	78	134	164	175	119	115	105	4	97	145	157	176	122	102	101	3	1569	7.845	1954	7487	1863	18.63	1495.99	7.47994	2090
98	3	115	105	74	76	186	16	84	148	169	179	139	107	109	4	112	174	185	187	151	123	117	3	1842	9.21	1754	7598	1687	16.87	1771.35	8.85675	2015
99	1	100	94	64	73	203	183	86	138	144	153	92	97	96	3	104	161	169	170	118	110	97	4	1126	5.63	2355	52	2243	22.43	1072.15	5.36077	2405
100	3	99	95	59	62	133	94	86	131	142	143	85	95	91	2	97	149	153	159	97	99	96	4	1153	5.765	2248	6608	2233	22.33	1145.53	5.72764	2994
101	1	91	94	52	56	143	141	86	137	153	152	95	92	85	4	84	136	148	152	107	90	91	6	865	4.325	2597	2999	2113	21.13	703.629	3.51814	2222
102	1	103	102	66	65	286	22	78	111	117	122	67	55	51	1	67	101	112	126	67	52	54	1	963	4.815	2037	7490000000000001	2331	23.31	1102.56	5.51281	3671
103	2	92	103	61	63	241	21	86	136	147	151	93	97	89	1	98	145	150	156	109	100	95	1	1500	7.5	2762	808	1936	19.36	1051.25	5.25624	3125
104	1	107	104	65	59	188	198	91	125	134	146	107	111	107	2	102	130	136	149	105	95	97	2	1097	5.485	265	5153	2324	23.24	962.136	4.81068	2857
105	1	106	88	64	53	181	176	87	131	135	136	90	90	85	2	101	141	144	149	94	100	91	2	1034	5.17	2496	533	2089	20.89	864.846	4.32423	3001
106	2	95	94	66	68	159	15	84	131	143	148	92	84	81	2	71	137	145	148	80	81	75	3	1585	7.925	2799	10017	2621	26.21	1483.49	7.41743	3398
107	1	108	107	71	70	134	135	78	131	146	150	122	89	86	2	88	135	145	149	90	84	80	5	1352	6.76	2776	6933	3071	30.71	1495.58	7.47789	3544
108	1	101	98	62	61	154	146	63	110	125	124	74	68	66	2	64	103	118	128	75	73	66	2	1100	5.5	2842	614	2854	28.54	1104.5	5.52249	3581
109	3	83	88	60	61	16	155	88	152	163	162	120	108	98	4	86	151	160	163	115	111	108	4	1466	7.33	2169	658	1846	18.46	1247.9	6.23948	2204
110	2	113	115	71	69	196	202	89	151	158	163	121	111	87	2	87	147	161	161	120	108	101	3	1498	7.49	2165	9290000000000000	2254	22.54	1559.77	7.79884	2990
111	1	90	93	64	63	19	223	74	122	134	134	88	81	80	0	77	117	134	137	93	81	79	0	1125	5.625	2777	529	2901	29.01	1174.9	5.87452	4002
112	1	90	87	56	55	107	112	70	122	133	136	79	81	71	0	74	113	133	131	96	78	78	0	965	4.825	2822	4365	2839	28.39	970.938	4.85469	3468
113	2	100	98	68	61	143	151	88	143	148	149	94	85	85	2	84	140	145	143	100	86	85	5	971	4.855	2027	5298	2256	22.56	1080.62	5.40312	2956
114	1	92	92	57	58	199	182	62	88	112	129	79	72	71	4	72	92	134	140	79	77	75	5	1198	5.99	2576	568	2873	28.73	1335.94	6.67972	3239
115	2	104	93	54	56	133	156	87	125	129	130	94	90	87	1	78	118	125	132	110	91	87	3	1205	6.025	2939	5292	3134	31.34	1284.94	6.4247	4231
116	3	124	100	86	64	116	99	82	126	141	143	106	105	82	1	89	122	131	134	109	92	88	2	1166	5.83	2322	657	2388	23.88	1198.78	5.99388	3195
117	3	96	92	59	62	22	17	87	132	151	161	134	110	102	4	106	156	162	173	123	117	107	4	2064	10.32	2189	6786	2134	21.34	2012.36	10.0618	2350
118	1	96	92	62	56	223	241	77	127	133	139	108	98	88	2	83	138	142	148	113	100	97	3	1311	6.555	2414	7643000000000001	2206	22.06	1197.86	5.98929	3249
119	1	86	90	56	54	131	13	87	136	143	149	95	102	92	2	90	133	142	149	96	106	99	3	865	4.325	279	4678	2632	26.32	815.92	4.0796	3754
120	1	96	71	57	55	232	21	79	131	130	139	97	102	81	1	83	137	143	144	110	88	86	1	1497	7.485	2617	9123	2780	27.8	1590.16	7.9508	3657
121	1	88	83	56	52	181	216	74	127	131	136	105	93	90	1	89	135	146	152	109	81	82	2	995	4.975	2475	4806	2713	27.13	1090.63	5.45313	3599
122	2	95	95	71	70	215	241	79	126	131	135	105	89	87	2	89	131	136	141	95	91	82	6	1210	6.05	2119	6143	2250	22.5	1284.75	6.42375	3142
123	1	103	102	57	59	302	274	87	133	146	148	88	87	79	2	89	149	155	159	113	96	89	4	1132	5.66	2429	4535	2004	20.04	933.864	4.66932	2365
124	1	94	89	60	62	183	159	82	137	138	143	99	97	79	5	77	137	146	147	90	88	73	5	1585	7.925	2577	7798999999999999	2543	25.43	1563.94	7.81973	3106
125	1	88	87	63	64	225	187	81	142	152	157	122	112	85	0	97	151	165	168	126	117	99	1	1204	6.02	3087	4863	1949	19.49	760.11	3.80055	3141
126	2	109	108	60	65	265	24	77	123	135	136	96	82	74	5	76	125	133	138	91	82	80	5	1377	6.885	2196	6756	2043	20.43	1280.96	6.4048	2927
127	1	115	115	79	81	221	216	75	145	152	149	92	85	82	1	76	147	156	158	99	93	80	2	1495	7.475	234	892	2462	24.62	1573.22	7.86609	3092
128	1	104	99	64	61	179	176	69	98	115	122	78	72	71	2	74	113	121	123	84	80	78	2	1107	5.535	2471	5787	2718	27.18	1217.66	6.08832	3408
129	1	110	106	71	69	33	287	77	137	160	160	130	104	97	2	87	146	157	165	120	111	98	2	1467	7.335	2551	7626000000000001	2212	22.12	1271.9	6.3595	2955
130	1	106	100	72	61	199	197	75	135	139	147	86	74	72	2	80	138	145	149	92	79	80	2	1098	5.49	2149	5577	2110	21.1	1078.21	5.39105	2951
131	1	134	125	66	64	222	253	84	123	128	130	95	81	83	2	89	124	129	133	98	83	79	2	1571	7.855	2546	8298	2394	23.94	1477.1	7.38549	3687
132	1	110	94	59	56	287	254	71	107	108	104	68	60	65	1	76	106	100	101	69	62	61	1	960	4.8	2177	7773999999999999	2703	27.03	1192.02	5.96012	4100
133	1	103	102	67	60	292	251	69	104	106	107	67	63	74	5	71	111	106	108	72	72	70	5	1067	5.335	2596	6973	2800	28	1150.8	5.754	4591
134	1	123	117	61	64	29	287	75	119	113	115	95	84	78	0	78	116	118	127	84	77	80	5	1483	7.415	2347	9053	2095	20.95	1324.04	6.6202	3114
135	2	117	117	72	70	282	243	78	127	132	134	79	93	83	5	77	122	130	132	75	75	75	2	1573	7.865	2443	628	1710	17.1	1101.24	5.5062	2247
136	1	111	104	68	48	31	332	81	108	109	111	75	66	70	5	68	104	103	100	78	74	72	5	1694	8.47	2643	8559999999999999	2443	24.43	1565.96	7.82981	3661
137	1	115	105	64	58	208	188	87	117	121	123	88	87	81	0	90	120	124	122	93	81	80	2	1006	5.03	2442	6268	2782	27.82	1146.18	5.73092	3852
138	2	125	118	63	58	375	387	84	111	113	120	85	72	76	5	75	100	112	115	68	71	70	1	1465	7.325	2446	8152	2294	22.94	1374.11	6.87053	3568
139	2	121	118	63	68	402	415	87	138	134	138	100	96	99	1	84	128	129	132	96	80	76	1	1681	8.405	2479	7315000000000001	2261	22.61	1532.96	7.66479	3535
140	2	102	100	71	62	164	151	83	139	148	149	110	88	82	4	81	143	153	156	104	90	88	5	1379	6.895	2521	4722	2183	21.83	1194.1	5.9705	2592
141	1	112	115	67	65	166	146	69	119	124	128	82	78	75	0	77	118	124	125	86	80	78	5	1242	6.21	281	6873999999999999	2477	24.77	1094.83	5.47417	3835
142	3	122	115	69	69	258	24	84	142	157	160	126	97	89	5	92	146	156	166	116	109	96	5	1593	7.965	2455	10375	2339	23.39	1518.01	7.59006	2684
143	2	112	112	71	70	195	187	68	132	145	145	98	96	86	2	60	137	148	151	102	87	88	2	1388	6.94	2306	9753	1844	18.44	1110.09	5.55044	2523
144	2	118	109	69	62	188	184	88	138	146	152	83	102	88	2	82	139	145	154	103	104	83	2	1325	6.625	2353	9856	1963	19.63	1105.17	5.52584	2785
145	2	115	109	51	60	21	221	81	132	126	127	72	73	76	2	83	124	125	125	72	70	71	2	1274	6.37	245	10247	2479	24.79	1289.08	6.4454	3238
146	2	111	100	62	56	276	258	77	133	142	142	79	74	74	2	72	125	132	136	81	66	65	2	1324	6.62	2236	543	1699	16.99	1005.81	5.02904	2532
147	3	107	116	68	73	243	235	88	124	132	137	95	96	87	2	69	124	137	141	98	97	85	2	1648	8.24	2295	5963	2085	20.85	1497.03	7.48515	2611
148	1	99	98	63	56	271	258	98	145	153	154	111	105	111	2	96	143	152	157	116	100	105	2	1365	6.825	2337	5961	2318	23.18	1353.71	6.76856	2928
149	1	98	101	66	62	177	171	85	128	141	145	96	95	91	5	83	134	144	153	109	96	91	5	1374	6.87	2494	6770999999999999	2325	23.25	1281.08	6.40537	3054
150	1	96	93	61	58	161	146	84	136	146	153	115	104	90	1	86	149	153	155	116	99	88	1	1206	6.03	2577	1034	2102	21.02	983.736	4.91868	2947
151	1	102	111	68	68	267	237	85	134	141	139	92	88	88	5	87	136	145	144	92	84	82	2	1301	6.505	2516	628	1849	18.49	955.933	4.77967	2868
152	2	114	115	65	71	24	218	83	122	122	127	87	88	78	1	85	130	128	134	87	78	84	5	1441	7.205	2497	6981999999999999	2308	23.08	1331.72	6.65858	3181
153	1	133	133	68	70	233	222	62	102	101	100	58	61	62	5	58	104	107	106	62	68	64	1	1523	7.615	2339	8689	2982	29.82	1941.28	9.70641	4014
154	1	114	108	71	61	296	26	77	126	127	128	80	83	79	2	87	124	125	125	74	73	74	3	1392	6.96	2459	7611	3406	34.06	1927.8	9.63898	4193
155	2	137	139	75	72	229	198	73	113	121	124	90	83	81	3	76	120	126	135	99	93	89	3	1943	9.715	268	9939	2589	25.89	1877.03	9.38513	3506
156	1	90	85	58	52	18	155	87	122	124	125	76	77	74	2	91	129	130	132	81	77	78	1	848	4.24	2799	424	2380	23.8	721.14	3.6057	3304
157	3	86	91	60	61	136	121	88	130	130	131	101	89	87	2	90	129	134	136	100	97	94	2	1112	5.56	2719	10081	2428	24.28	993.052	4.96526	3115
158	2	109	107	69	67	181	187	89	144	156	168	128	114	96	1	89	134	152	166	128	112	98	2	1508	7.54	2386	9140000000000000	2350	23.5	1485.2	7.426	3119
159	2	96	94	60	58	8300000000000001	66	88	124	132	136	96	92	92	4	88	124	132	140	91	91	90	5	1277	6.385	27	5667	2707	27.07	1280.41	6.40205	3338
160	1	114	105	62	62	102	86	74	120	127	128	87	83	83	2	82	125	126	132	96	86	82	4	1317	6.585	2448	7993000000000001	2533	25.33	1362.75	6.81377	3374
161	2	85	88	55	53	121	9300000000000000	81	150	152	157	95	90	89	4	87	154	156	157	100	97	89	4	1275	6.375	2918	455	2270	22.7	991.99	4.95995	3069
162	1	75	75	50	51	128	114	89	140	143	138	100	97	87	5	91	131	139	141	101	95	89	4	706	3.53	3004	2765	2515	25.15	591.025	2.95513	3106
163	1	90	99	73	56	9800000000000000	8699999999999999	94	143	155	156	130	93	91	1	91	142	149	150	112	91	87	1	1119	5.595	2572	344	1986	19.86	863.91	4.31955	2735
164	2	86	88	58	60	9700000000000000	116	70	133	134	135	86	80	68	3	68	131	136	149	86	78	73	2	1154	5.77	2815	6751000000000001	3003	30.03	1231.23	6.15615	3800
165	1	96	94	61	54	126	117	74	115	120	124	85	81	76	2	74	120	129	131	92	79	78	3	979	4.895	3024	4428	2576	25.76	834.624	4.17312	3356
166	2	85	86	56	59	9	85	78	146	144	148	102	91	88	0	88	147	148	151	92	87	85	2	908	4.54	293	2728	2083	20.83	645.73	3.22865	2359
167	2	115	115	66	63	239	216	60	110	115	115	67	68	66	5	64	119	122	118	68	70	68	1	1835	9.175	2772	10115	3189	31.89	2111.12	10.5556	3899
168	2	115	110	69	70	123	132	80	126	134	136	89	87	76	6	79	139	145	146	88	85	84	9	1240	6.2	3063	5785	2941	29.41	1191.11	5.95553	3201
169	1	75	78	55	58	9800000000000000	9300000000000000	88	132	137	129	96	89	88	1	82	131	138	140	109	115	90	2	886	4.43	3165	4861	3009	30.09	842.52	4.2126	3387
170	2	99	98	59	52	216	201	78	134	139	145	106	79	80	3	87	138	158	157	101	98	97	6	1606	8.03	2854	8928	3072	30.72	1729.54	8.64768	3693
171	1	111	100	59	55	218	20	67	123	127	129	82	67	76	5	74	133	142	139	88	83	79	3	1456	7.28	2667	7944	2504	25.04	1364.68	6.8234	3276
172	1	84	87	59	63	129	168	81	128	126	135	87	91	81	3	79	125	129	131	85	91	80	2	1249	6.245	252	6509999999999999	2666	26.66	1322.34	6.61168	2866
173	1	94	100	60	59	95	75	112	150	164	162	142	121	97	2	110	146	155	163	119	119	98	2	703	3.515	2793	3221	3068	30.68	773.136	3.86568
174	2	108	113	68	67	302	351	79	120	121	117	83	85	81	1	81	122	127	125	81	79	76	2	1952	9.76	3331	8764	3572	35.72	2093.19	10.466	4264
175	1	96	95	59	59	135	112	78	132	145	146	98	92	87	2	88	138	148	151	93	91	95	3	963	4.815	2669	4881	2443	24.43	881.923	4.40962	3170
176	3	107	104	64	64	114	103	81	129	136	138	107	90	88	1	83	142	149	155	100	103	82	2	1187	5.935	231	5497	2144	21.44	1102.02	5.51008	2369
177	1	103	106	54	45	239	199	81	129	142	145	102	90	91	3	93	137	152	164	129	110	97	2	1279	6.395	2207	5095	1858	18.58	1077.64	5.3882	2122
178	1	119	112	54	51	315	255	66	116	115	124	76	75	72	1	80	133	130	131	83	80	78	2	1493	7.465	2776	6591	2400	24	1291.2	6.456	2644
179	1	105	111	54	46	209	176	85	116	124	125	85	83	83	2	88	121	126	124	97	82	84	3	1606	8.03	3132	8928	3569	35.69	1830.9	9.15448	3830
180	2	90	92	63	63	154	127	79	137	156	160	115	95	89	2	82	149	156	167	120	115	100	2	1360	6.8	2668	5657	2221	22.21	1132.71	5.66355	2636
181	1	103	104	69	70	161	134	76	106	115	116	81	78	76	2	83	119	123	127	81	79	78	2	1270	6.35	3092	5114	3167	31.67	1301.64	6.50819	3548
182	2	108	108	69	67	18	147	85	169	183	191	153	126	110	3	90	187	193	195	144	122	110	4	1961	9.805	3579	554	2443	24.43	1338.76	6.69382	2757
183	1	100	104	63	58	119	104	91	154	161	165	113	106	101	2	87	159	165	168	116	88	92	4	1097	5.485	2724	5905	2397	23.97	965.991	4.82995	3116
184	1	117	109	72	69	17	169	73	116	118	114	70	72	70	3	78	118	121	119	76	73	71	3	987	4.935	3039	6509999999999999	3392	33.92	1102.4	5.512	4386
185	1	92	88	61	65	154	164	81	126	134	139	90	80	78	0	81	133	135	140	88	82	81	5	1542	7.71	2862	7587	2577	25.77	1389	6.94501	2840
186	1	110	104	62	64	141	134	76	140	156	160	100	86	74	5	78	137	155	168	86	88	76	5	1150	5.75	2853	5152	2382	23.82	1055.23	5.27613	2814
187	2	98	102	61	59	245	23	73	120	127	127	84	80	67	5	69	122	127	129	74	79	64	2	1800	9	3001	8575	3246	32.46	1934.62	9.67308	3697
188	1	112	104	65	68	322	273	62	112	114	112	62	63	61	0	63	122	114	113	69	66	65	5	1461	7.305	2711	11412	3531	35.31	1896.15	9.48074	4160
189	2	107	98	62	60	198	207	110	170	181	184	153	124	122	5	124	179	174	175	142	136	124	1	1874	9.37	284	5174	2152	21.52	1416.02	7.08008	2426
190	1	120	119	60	63	204	174	76	124	132	132	95	81	81	1	78	136	142	140	94	95	89	2	1655	8.275	2332	9132000000000000	2418	24.18	1711.94	8.55972	2981
191	2	123	113	61	57	261	251	71	117	121	120	81	71	70	5	81	120	119	123	80	74	70	1	2225	11.125	3048	8712	2751	27.51	2021.99	10.1099	3185
192	1	106	105	68	65	297	283	69	109	112	108	76	63	68	5	73	104	107	109	71	75	72	5	1394	6.97	2732	11476	3493	34.93	1777.94	8.88969	4173
193	1	98	98	52	49	139	15	67	107	110	117	83	77	77	5	86	112	118	118	76	76	66	5	897	4.485	3111	692	3261	32.61	935.907	4.67953	4121
194	3	128	116	57	57	138	128	73	114	119	124	74	70	66	0	62	105	115	117	62	61	61	1	1274	6.37	237	5467	2744	27.44	1369.26	6.84628	3195
195	2	148	149	75	79	295	30	86	115	119	125	86	84	77	5	77	117	126	129	92	81	76	2	1810	9.05	2605	8431999999999999	2231	22.31	1550.54	7.75272	2781
196	2	105	104	58	59	176	159	71	131	131	135	69	72	73	2	76	137	133	140	72	76	73	1	1610	8.05	269	7312	2763	27.63	1652.27	8.26137	2999
197	2	95	98	59	57	196	168	86	133	135	138	84	81	84	0	84	142	140	145	86	88	86	1	1199	5.995	2998	5881	2518	25.18	1007.2	5.036	2784
198	3	113	110	63	52	224	219	75	114	117	120	76	64	75	1	75	115	116	119	69	67	65	0	1327	6.635	233	6897	2362	23.62	1353.43	6.76713	3030
199	1	93	90	60	56	139	119	75	104	106	108	71	75	75	1	72	110	108	106	69	72	72	5	710	3.55	2732	3208	2979	29.79	777.519	3.88759	3833
200	1	104	96	68	66	273	282	79	119	125	126	85	77	74	5	81	121	133	134	105	78	76	2	1272	6.36	268	9587	2754	27.54	1269.59	6.34797	3793
201	1	108	104	70	66	186	186	81	123	143	153	112	102	89	4	88	151	162	172	129	112	112	5	994	4.97	1949	51	1904	19.04	974.848	4.87424	2194
202	3	100	95	69	69	126	128	85	171	185	182	122	110	101	4	96	177	188	193	117	114	102	5	909	4.545	2021	6069	2072	20.72	934.472	4.67236	2778
203	1	126	123	77	65	191	233	101	148	152	156	123	118	101	2	101	156	152	154	117	101	101	3	1372	6.86	2604	11805	2507	25.07	1298.63	6.49313	3169
204	1	106	106	70	67	197	204	74	128	123	125	82	77	76	2	76	119	123	121	81	80	78	3	978	4.89	2877	5828	3335	33.35	1143.9	5.71952	3717
205	1	102	102	67	68	9700000000000000	101	84	112	111	115	83	80	82	1	86	120	119	122	94	91	98	2	631	3.155	3006	5336	3499	34.99	752.285	3.76143	4284
206	1	101	101	67	66	181	196	79	130	129	131	88	84	88	0	88	128	128	128	78	87	85	5	832	4.16	2146	4888	2660	26.6	1032.08	5.1604	3546
207	1	92	81	52	54	137	118	82	124	126	128	85	87	82	0	80	134	131	137	95	91	92	0	1005	5.025	2375	6391	2761	27.61	980.155	4.90078	3672
208	2	97	95	51	52	103	9	70	127	126	142	96	75	73	3	73	137	140	144	76	77	74	4	932	4.66	2826	4781	2216	22.16	726.848	3.63424	2609
209	2	114	112	60	52	14	162	91	136	141	147	113	102	101	4	96	143	149	152	103	101	96	6	1171	5.855	2788	6577	2437	24.37	1030.85	5.15426	2953
210	2	125	118	70	63	263	258	79	131	142	145	105	96	91	2	91	135	143	148	115	101	88	3	1947	9.735	2863	6376	2276	22.76	1554.51	7.77254	2656
211	1	108	105	60	62	143	148	67	102	96	99	64	63	61	3	68	101	104	105	66	71	62	4	1359	6.795	2693	10569	3015	30.15	1522.57	7.61287	3578
212	3	84	86	55	55	347	285	86	140	156	158	92	86	84	3	89	154	155	156	93	86	96	4	1714	8.57	2307	1014	2270	22.7	1686.61	8.43305	2740
213	2	103	99	61	55	185	185	78	136	149	154	105	91	96	3	86	148	164	172	115	92	86	5	1526	7.63	2668	7898999999999999	2413	24.13	1380.24	6.90118	2578
214	1	100	95	60	59	117	112	81	132	133	135	104	95	96	2	96	137	141	149	111	94	91	3	1124	5.62	281	5842	2980	29.8	1189.02	5.9451	3176
215	1	102	106	66	66	59	73	89	144	158	155	106	101	78	1	91	154	155	158	96	92	88	2	737	3.685	2951	3193	2362	23.62	578.69	2.89345	2982
216	1	106	100	55	61	199	212	89	117	119	125	91	90	80	1	89	132	133	136	85	90	80	2	1463	7.315	3113	7328	2414	24.14	1144.24	5.72118	3095
217	2	85	84	59	61	73	8	78	132	145	156	84	84	81	5	85	134	148	148	81	82	81	5	2880	14.4	2841	5757	2193	21.93	664.479	3.3224	2869
218	1	112	107	63	61	202	235	74	136	142	151	108	92	91	1	89	142	152	159	114	90	87	1	1574	7.87	2715	7783	2475	24.75	1445.4	7.227	2946
219	1	75	78	51	52	122	104	81	130	132	131	84	86	76	0	87	124	120	122	80	87	89	1	644	3.22	2684	5377	2969	29.69	721.467	3.60734	3884
220	1	96	93	65	63	119	144	70	109	107	107	71	76	72	0	78	109	113	112	81	75	75	0	1592	7.96	2948	6833	3108	31.08	1675.21	8.37606	3446
221	1	76	78	44	46	81	9	87	120	126	134	93	91	90	5	88	138	136	144	103	101	86	1	662	3.31	2283	5965	2859	28.59	829.11	4.14555	3605
222	2	103	101	68	66	153	161	79	127	127	130	85	82	80	0	81	125	131	136	87	90	85	0	1356	6.78	2713	8515000000000001	2764	27.64	1393.06	6.96528	3271
223	1	103	94	61	59	153	14	67	139	142	149	83	81	81	2	81	148	150	149	88	84	81	2	1260	6.3	3151	6348	2389	23.89	955.6	4.778	3053
224	1	86	88	60	56	77	61	106	150	151	153	103	101	101	0	106	151	151	152	110	104	102	5	739	3.695	3081	1968	2400	24	583.2	2.916	2511
225	2	145	138	74	71	306	305	86	131	134	135	81	81	78	0	87	136	133	138	91	83	87	2	1232	6.16	2057	12699	2035	20.35	1221	6.105	2630
226	2	122	115	69	67	192	183	81	142	152	157	104	101	98	2	95	152	159	162	103	89	86	5	1365	6.825	2055	10394	1679	16.79	1170.26	5.85131	1864
227	2	97	89	62	58	127	112	91	156	156	152	99	102	101	2	101	160	155	157	11	106	103	3	678	3.39	2188	531	1960	19.6	609.56	3.0478	2320
228	3	117	116	70	68	127	116	101	149	158	162	123	107	101	4	110	150	160	168	123	118	116	4	1170	5.85	1655	7781999999999999	1526	15.26	1094.14	5.47071	1943
229	1	122	118	62	55	23	199	77	121	120	121	78	76	76	4	78	124	122	129	83	86	82	2	1434	7.17	2792	9273	2581	25.81	1326.63	6.63317	3157
230	1	96	98	55	56	69	63	86	118	118	119	80	82	81	2	81	120	123	128	79	80	82	3	733	3.665	2685	4322	2865	28.65	782.145	3.91072	3589
231	1	102	102	56	59	13	149	76	121	123	122	72	76	76	1	79	125	127	126	80	86	83	2	1121	5.605	2937	6275	2811	28.11	1082.23	5.41117	3983
232	1	103	99	62	61	128	117	71	109	120	118	76	64	66	2	64	117	122	120	89	74	71	4	1140	5.7	2571	6737	2293	22.93	956.181	4.78091	2770
233	1	106	105	61	60	254	203	78	141	139	143	96	81	76	1	76	135	146	150	88	85	77	2	1630	8.15	254	7384	2324	23.24	1433.91	7.16954	3034
234	1	105	103	59	58	262	255	79	121	123	128	78	82	79	4	82	124	123	130	78	76	79	4	1177	5.885	2378	7627	2004	20.04	991.98	4.9599	2513
235	1	120	116	60	64	349	335	70	104	100	105	67	68	71	0	71	101	99	100	68	66	66	0	1469	7.345	2202	11443	2900	29	1951.7	9.7585	3599
236	1	108	106	61	55	354	362	70	115	118	120	86	76	84	1	84	120	121	124	88	79	74	1	1469	7.345	2261	8697	2363	23.63	1543.04	7.71519	2847
237	3	112	110	63	63	374	311	83	119	120	117	79	78	81	5	82	121	126	132	90	80	73	1	1707	8.535	2302	7156	2185	21.85	1573.2	7.866	2677
238	3	88	90	68	67	104	95	98	148	156	160	103	115	106	2	112	156	160	164	115	97	98	4	1150	5.75	2826	8462	2972	29.72	1209.6	6.04802	3430
239	1	100	102	64	64	233	219	66	124	128	129	70	68	68	3	77	133	133	139	83	83	84	4	1280	6.4	2439	7297	2412	24.12	1225.3	6.12648	2740
240	2	105	103	65	67	146	154	82	122	124	135	86	84	84	10	80	124	128	138	78	81	78	8	937	4.685	2533	494	2651	26.51	1002.08	5.01039	3151
241	1	107	106	59	59	229	225	73	115	120	120	74	80	77	4	85	115	123	123	92	88	83	5	933	4.665	226	5629	2393	23.93	1057.71	5.28853	3059
242	2	121	113	61	56	318	293	85	133	139	142	107	96	96	1	96	144	148	151	112	97	97	2	1762	8.81	2415	12719	2527	25.27	1854.82	9.27409	2877
